# Supplementary material for: Rhythms and Background (RnB): The Spectroscopy of Sleep Recordings
Source: eNeuro. 2026 Feb 3;13(2):ENEURO.0235-25.2025. doi: 10.1523/ENEURO.0235-25.2025 (PMC12867552; doi:10.1523/ENEURO.0235-25.2025)
Supplement: Data 1 — Download Data 1, ZIP file. [file eneuro-13-ENEURO.0235-25.2025-s002.zip]

Archive with 42 entries (32 files):
- RnB-Wavelet-main/Figures/
- RnB-Wavelet-main/Figures/FigGitHub.png
- RnB-Wavelet-main/README.md
- RnB-Wavelet-main/wRnBmain/
- RnB-Wavelet-main/wRnBmain/example/
- RnB-Wavelet-main/wRnBmain/example/data/
- RnB-Wavelet-main/wRnBmain/example/data/R37_N3.mat
- RnB-Wavelet-main/wRnBmain/example/wRnB.m
- RnB-Wavelet-main/wRnBmain/README.md
- RnB-Wavelet-main/wRnBmain/rnb_wavelet/
- RnB-Wavelet-main/wRnBmain/rnb_wavelet/demo/
- RnB-Wavelet-main/wRnBmain/rnb_wavelet/demo/bestBetasGaussianFit.m
- RnB-Wavelet-main/wRnBmain/rnb_wavelet/demo/computeSpectrum.m
- RnB-Wavelet-main/wRnBmain/rnb_wavelet/demo/makeFigure.m
- RnB-Wavelet-main/wRnBmain/rnb_wavelet/demo/setupAxes.m
- RnB-Wavelet-main/wRnBmain/rnb_wavelet/helper/
- RnB-Wavelet-main/wRnBmain/rnb_wavelet/helper/checkBetaScaleInput.m
- RnB-Wavelet-main/wRnBmain/rnb_wavelet/helper/checkJInput.m
- RnB-Wavelet-main/wRnBmain/rnb_wavelet/rnb/
- RnB-Wavelet-main/wRnBmain/rnb_wavelet/rnb/betaEstimator.m
- RnB-Wavelet-main/wRnBmain/rnb_wavelet/rnb/computeScaleIndices.m
- RnB-Wavelet-main/wRnBmain/rnb_wavelet/rnb/filteArrhythmicComponent.m
- RnB-Wavelet-main/wRnBmain/rnb_wavelet/rnb/FracSpline/
- RnB-Wavelet-main/wRnBmain/rnb_wavelet/rnb/FracSpline/FFTfractsplinefilters.m
- RnB-Wavelet-main/wRnBmain/rnb_wavelet/rnb/FracSpline/FFTwaveletanalysis1D.m
- RnB-Wavelet-main/wRnBmain/rnb_wavelet/rnb/FracSpline/FFTwaveletsynthesis1D.m
- RnB-Wavelet-main/wRnBmain/rnb_wavelet/rnb/FracSpline/fractsplineautocorr.m
- RnB-Wavelet-main/wRnBmain/rnb_wavelet/rnb/FracSpline/fractsplinefunction.m
- RnB-Wavelet-main/wRnBmain/rnb_wavelet/rnb/FracSpline/fractsplinewaveletfunction.m
- RnB-Wavelet-main/wRnBmain/rnb_wavelet/rnb/FracSpline/README.txt
- RnB-Wavelet-main/wRnBmain/rnb_wavelet/rnb/FracSpline/references/
- RnB-Wavelet-main/wRnBmain/rnb_wavelet/rnb/FracSpline/references/blu0001.pdf
- RnB-Wavelet-main/wRnBmain/rnb_wavelet/rnb/FracSpline/references/blu0001-2.pdf
- RnB-Wavelet-main/wRnBmain/rnb_wavelet/rnb/FracSpline/references/blu0301.pdf
- RnB-Wavelet-main/wRnBmain/rnb_wavelet/rnb/FracSpline/references/Self-Similarity__Part_ISplines_and_Operators__Michael_Unser_and_Thierry_Blu.pdf
- RnB-Wavelet-main/wRnBmain/rnb_wavelet/rnb/FracSpline/references/unser0403.pdf
- RnB-Wavelet-main/wRnBmain/rnb_wavelet/rnb/FracSpline/waveletplot1D.m
- RnB-Wavelet-main/wRnBmain/rnb_wavelet/rnb/FracSpline/wextract1D.m
- RnB-Wavelet-main/wRnBmain/rnb_wavelet/rnb/K.m
- RnB-Wavelet-main/wRnBmain/rnb_wavelet/rnb/rnbFracSplineAnal.m
- RnB-Wavelet-main/wRnBmain/rnb_wavelet/rnb/rnbWavelet.m
- RnB-Wavelet-main/wRnBmain/rnb_wavelet/rnb/softSchrinkage.m
