# Supplementary material for: Rhythms and Background (RnB): The Spectroscopy of Sleep Recordings
Source: eNeuro. 2026 Feb 3;13(2):ENEURO.0235-25.2025. doi: 10.1523/ENEURO.0235-25.2025 (PMC12867552; doi:10.1523/ENEURO.0235-25.2025)
Supplement: Data 1 — Download Data 1, ZIP file. [file eneuro-13-ENEURO.0235-25.2025-s002.zip › RnB-Wavelet-main/wRnBmain/rnb_wavelet/demo/setupAxes.m]

function setupAxes(ax, ApplyLogScale,xLimits, yLimits )

    ax.Color = 'none';

    if ApplyLogScale
        ax.XTick = log([0.5 1 2 4 8 16 32 64]);
        ax.XTickLabel = {'0.5' '1' '2' '4' '8' '16' '32' '64'};
    end

    % Set axis limits
    if ~isempty(xLimits)
        ax.XLim = xLimits;
    end
    if ~isempty(yLimits)
        ax.YLim = yLimits;
    end    

end
