# Supplementary material for: Rhythms and Background (RnB): The Spectroscopy of Sleep Recordings
Source: eNeuro. 2026 Feb 3;13(2):ENEURO.0235-25.2025. doi: 10.1523/ENEURO.0235-25.2025 (PMC12867552; doi:10.1523/ENEURO.0235-25.2025)
Supplement: Data 1 — Download Data 1, ZIP file. [file eneuro-13-ENEURO.0235-25.2025-s002.zip › RnB-Wavelet-main/wRnBmain/rnb_wavelet/helper/checkBetaScaleInput.m]

function betaScales = checkBetaScaleInput(s, betaScales)

    [~, nSamples] = size(s);
    
    maxScales = nextpow2(nSamples);
    
    if betaScales(2) > maxScales
        fprintf('\nNumber of wavelet scales set for slope computation (betaScales = %d) is invalid.\n', betaScales(2));
        betaScales(2) = maxScales - 2;
        fprintf(' betaScales adjusted to: %d \n', betaScales(2));
    end
end
