# Supplementary material for: Rhythms and Background (RnB): The Spectroscopy of Sleep Recordings
Source: eNeuro. 2026 Feb 3;13(2):ENEURO.0235-25.2025. doi: 10.1523/ENEURO.0235-25.2025 (PMC12867552; doi:10.1523/ENEURO.0235-25.2025)
Supplement: Data 1 — Download Data 1, ZIP file. [file eneuro-13-ENEURO.0235-25.2025-s002.zip › RnB-Wavelet-main/wRnBmain/rnb_wavelet/helper/checkJInput.m]

function J = checkJInput(s, J)


[~,nSamples]=size(s);

maxScales  = nextpow2(nSamples);

if J > maxScales
    fprintf('\n Number of wavelet scales (J = %d)  is invalid.',J);
    J = maxScales - 2;
    fprintf(' J adusted to : %d \n', J);
end


end
