# Supplementary material for: Rhythms and Background (RnB): The Spectroscopy of Sleep Recordings
Source: eNeuro. 2026 Feb 3;13(2):ENEURO.0235-25.2025. doi: 10.1523/ENEURO.0235-25.2025 (PMC12867552; doi:10.1523/ENEURO.0235-25.2025)
Supplement: Data 1 — Download Data 1, ZIP file. [file eneuro-13-ENEURO.0235-25.2025-s002.zip › RnB-Wavelet-main/wRnBmain/rnb_wavelet/rnb/filteArrhythmicComponent.m]

function wr = filteArrhythmicComponent(w, a, b, alpha, alpha0, J)

    wr = zeros(size(w));
    for js = 1:J
        aWj = w(a(js):b(js));
        wr(a(js):b(js)) = K(alpha, alpha0) * 2^(-js * alpha) * aWj;
    end

end
