# Supplementary material for: Rhythms and Background (RnB): The Spectroscopy of Sleep Recordings
Source: eNeuro. 2026 Feb 3;13(2):ENEURO.0235-25.2025. doi: 10.1523/ENEURO.0235-25.2025 (PMC12867552; doi:10.1523/ENEURO.0235-25.2025)
Supplement: Data 1 — Download Data 1, ZIP file. [file eneuro-13-ENEURO.0235-25.2025-s002.zip › RnB-Wavelet-main/wRnBmain/rnb_wavelet/rnb/FracSpline/fractsplinefunction.m]

function [x,y]=fractsplinefunction(alpha,tau,type,J)
dJ=4;
M=2^(J+dJ);
x=((0:(M-1))-M/2)/2^J+1;
w=zeros(1,M);
w(M-M/2^(J+1))=1;
[FFTanalysisfilters,FFTsynthesisfilters]=FFTfractsplinefilters(M,alpha,tau,type);
y=2^(J/2)*FFTwaveletsynthesis1D(w,FFTsynthesisfilters,J);
