# Supplementary material for: Rhythms and Background (RnB): The Spectroscopy of Sleep Recordings
Source: eNeuro. 2026 Feb 3;13(2):ENEURO.0235-25.2025. doi: 10.1523/ENEURO.0235-25.2025 (PMC12867552; doi:10.1523/ENEURO.0235-25.2025)
Supplement: Data 1 — Download Data 1, ZIP file. [file eneuro-13-ENEURO.0235-25.2025-s002.zip › RnB-Wavelet-main/wRnBmain/rnb_wavelet/rnb/FracSpline/README.txt]

FRACTIONAL SPLINE WAVELET SOFTWARE FOR MATLAB (RESTRICTED HERE in 1D)

Thierry Blu
The Chinese University of Hong Kong
June 2014

A. TEST PROGRAMS

DEMO1D: Demonstration program that exemplifies the use of the 1D Fractional Spline Wavelet transform 
        and the associated helper functions


B. CORE WAVELET TRANSFORM FUNCTIONS

FFTFRACTSPLINEFILTERS: Computes the frequency responses of the wavelet analysis and synthesis filters 
(lowpass and highpass) for various types ('ortho','bspline','dual') of orthonormal or semi-orthonormal 
fractional spline wavelet transforms, and for various parameters (alpha,tau)  as described in Ref. [3].

FFTWAVELETANALYSIS1D : Performs an FFT-based computation of the 1D wavelet transform of a signal to a given depth J.
FFTWAVELETSYNTHESIS1D: Performs an FFT-based computation of the 1D inverse wavelet transform.


C. OTHER ROUTINES

WEXTRACT1D   : Extraction of a subband of a 1D wavelet transform.
WAVELETPLOT1D: Show the 1D wavelet transform as several staged plots.


FRACTSPLINEFUNCTION       : Computes a scaling function with the input (alpha,tau) parameters
FRACTSPLINEWAVELETFUNCTION: Computes a wavelet function with the input (alpha,tau) parameters

FRACTSPLINEAUTOCORR: Frequency domain computation of fractional spline autocorrelation function.

References:
[1] Unser, M. & Blu, T.,"Fractional Splines and Wavelets", SIAM Review, Vol. 42 (1), pp. 43-67, March 2000. 
[2] Blu, T. & Unser, M.,"The Fractional Spline Wavelet Transform: Definition and Implementation", Proc. IEEE International 
    Conference on Acoustics, Speech, and Signal Processing (ICASSP'00), Istanbul, Turkey, Vol. {I}, pp. 512-515, June 5--9, 2000.  
[3] Blu, T. & Unser, M.,"A Complete Family of Scaling Functions: The $($-Fractional Splines", Proc. IEEE International 
    Conference on Acoustics, Speech, and Signal Processing (ICASSP'03), Hong Kong, China, Vol. {VI}, pp. 421-424, April 6--10, 2003. 

Demo at http://bigwww.epfl.ch/demo/jfractsplinewavelet/
