# Supplementary material for: Rhythms and Background (RnB): The Spectroscopy of Sleep Recordings
Source: eNeuro. 2026 Feb 3;13(2):ENEURO.0235-25.2025. doi: 10.1523/ENEURO.0235-25.2025 (PMC12867552; doi:10.1523/ENEURO.0235-25.2025)
Supplement: Data 1 — Download Data 1, ZIP file. [file eneuro-13-ENEURO.0235-25.2025-s002.zip › RnB-Wavelet-main/wRnBmain/rnb_wavelet/rnb/FracSpline/wextract1D.m]

function [band,w]=wextract1D(w,J,bandnumber)
% 	Usage: band=wextract1D(w,J,bandnumber) 
%
%   Extracts the band #"bandnumber" of a 1D wavelet transform "w" with a depth J. The wavelet   
% 	coefficient vector has the following fine-to-coarse organization: 
% 	w = [wav1 wav2 ...  wavJ lowJ]
% 
% 	Input:
% 	w = [wav1 wav2	... wavJ lowJ] vector of wavelet coefficients
% 	J = depth of the decomposition, i.e., J wavelet bands + 1 lowpass
% 	bandnumber = band number (1<=bandnumber<=J+1)
% 	
% 	Output:
% 	band = wav{bandnumber} 	(with the convention wav{J+1}=lowJ)

M=length(w);
if bandnumber>J+1
	disp(' ')
	disp(['You are trying to access the ' num2str(bandnumber)...
	'th band of a wavelet transform that has only ' num2str(J+1) ' bands!'])
	disp(' ')
	band=[];
	return
end
if M~=2^round(log(M)/log(2))
	disp(' ')
	disp('The size of the input signal must be a power of two!')
	disp(' ')
	band=[];
	return
end

first=1;
s=M/2;
for j=1:(bandnumber-1)
	last=first+s-1;
	s=s/2;
	first=last+1;
end
if bandnumber==J+1
	s=2*s;
end

last=first+s-1;

band=w(first:last);
w=zeros(size(w));
w(first:last)=band;
