# Supplementary material for: Rhythms and Background (RnB): The Spectroscopy of Sleep Recordings
Source: eNeuro. 2026 Feb 3;13(2):ENEURO.0235-25.2025. doi: 10.1523/ENEURO.0235-25.2025 (PMC12867552; doi:10.1523/ENEURO.0235-25.2025)
Supplement: Data 1 — Download Data 1, ZIP file. [file eneuro-13-ENEURO.0235-25.2025-s002.zip › RnB-Wavelet-main/wRnBmain/rnb_wavelet/rnb/K.m]

function kappa = K(b,a)
% Compute Kappa parameter 
% 
% INPUTS:
%     - b: beta value 
%
%     - a:  alpha value
%
% OUTPUTS:
%     - kappa: Wavelet basis change between alpha and beta

kappa = (4*pi)^b;
u = 2^(a+1)-1;
v = 2^(a+b+1)-1;
w = zeta(a+1)/zeta(a+b+1);
kappa = kappa*u/v*w;
end
