# Supplementary material for: Rhythms and Background (RnB): The Spectroscopy of Sleep Recordings
Source: eNeuro. 2026 Feb 3;13(2):ENEURO.0235-25.2025. doi: 10.1523/ENEURO.0235-25.2025 (PMC12867552; doi:10.1523/ENEURO.0235-25.2025)
Supplement: Data 1 — Download Data 1, ZIP file. [file eneuro-13-ENEURO.0235-25.2025-s002.zip › RnB-Wavelet-main/wRnBmain/rnb_wavelet/rnb/rnbFracSplineAnal.m]

function beta = rnbFracSplineAnal(s0,betaScales, j12,FFTan)
% Calculate Beta
%
% INPUTS:
%     - s0: EEG Data (Nepocs X Nsample) 
%          'Nsample' must be a power of 2 in length
%
%    - betaScales: scales range to compute slope 
%
%     - J12: []
%
%     - FFTan: Analysis filter (considering only alpha value)
%    
% OUTPUTS:
%     - beta: Beta value for one epoch
    
    addpath(genpath('FracSpline'))
    M1    = length(s0);
    J     = nextpow2(M1)-1;
    %Perform a fractional spline wavelet transform of the signal
    w  = FFTwaveletanalysis1D(s0,FFTan,J);
    beta = betaEstimator(w,betaScales,j12);

end
